# Supplementary material for: The Genomic Landscape, Causes, and Consequences of Extensive Phylogenomic Discordance in Murine Rodents
Source: Genome Biol Evol. 2025 Feb 4;17(2):evaf017. doi: 10.1093/gbe/evaf017 (PMC11837218; doi:10.1093/gbe/evaf017)
Supplement: evaf017_Supplementary_Data [file evaf017_supplementary_data.zip]

Archive with 2 entries (2 files):
- fileS1.pdf
- murine-genome-supp-5c-20250107-gbe.pdf
